# Supplementary material for: Efficacy and Tolerability of Erenumab and Topiramate for Prevention of Chronic Migraine: A Retrospective Cohort Study
Source: Medicina (Kaunas). 2024 Oct 14;60(10):1684. doi: 10.3390/medicina60101684 (PMC11509775; doi:10.3390/medicina60101684)
Supplement: Supplementary file 1 [file medicina-60-01684-s001.zip]

Archive with 1 entries (1 files):
- medicina-3252043-supplementary.pdf
